# Supplementary material for: Geniposidic Acid from Eucommia ulmoides Oliver Staminate Flower Tea Mitigates Cellular Oxidative Stress via Activating AKT/NRF2 Signaling
Source: Molecules. 2022 Dec 5;27(23):8568. doi: 10.3390/molecules27238568 (PMC9739628; doi:10.3390/molecules27238568)
Supplement: Supplementary file 1 [file molecules-27-08568-s001.zip]

Archive with 1 entries (1 files):
- molecules-2025569-supplementary.pdf
